# Supplementary material for: Development of Chloroplast and Nuclear DNA Markers for Chinese Oaks (Quercus Subgenus Quercus) and Assessment of Their Utility as DNA Barcodes
Source: Front Plant Sci. 2017 May 19;8:816. doi: 10.3389/fpls.2017.00816 (PMC5437370; doi:10.3389/fpls.2017.00816)
Supplement: Table S8 — The minimum cost logic formula (diagnostic nucleotide) of the highest species identification using six barcode candidates (psbA-trnH + matK-trnK + matK + ycf1 + ITS + SAP) for the Chinese oaks. [file Table8.XLSX]

## Sheet: Table S6
Table S8 The minimum cost logic formula (diagnostic nucleotide) of the highest species identification using six barcode candidates (psbA-trnH + matK-trnK + matK + ycf1 + ITS + SAP) for the Chinese oaks
Species#\Diagnostic positions*	psbA-trnH							matK			ycf1						ITS												SAP
	124	128	153	229	261	468		1317	1722		1940	1949	2117	2228	2327		2375	2390	2397	2408	2482	2483	2516	2712	2717	2755	2774		2829	2954	3018	3057
Quercus aliena	C	A	A	A	G	G/T		A	T		A	A	T	T	G/A		C	C	G	G	G	C/T	G/A	T/G/A	A	A/G	A		G	A	R/A	T
Quercus aliena var. acuteserrata	C	A	A	A	G	G		A/C	T		A	A	T/G	T	G		C	C	G/A	G/R	G	C	G/A	A/R/G	A	G/A	A		G	A	A	T
Quercus dentata	C	A	A	A	G	T		A	T		G/A	A	T	T/G	G		C	C	G/A	G	A/G	C/T	G/A	A/G/T	A	G	A		G/A/R	A	A	T
Quercus fabri	C	A	A	A	G	G		A	T		A	A	T	T	G		C	C	G	G/A	G	C	A/G	G/A/T/W	A	G	A		G/R	A	G/A	T
Quercus serrata	C	A	A	A	G	T/G		A	T		A/G	A	T	G/T	G/A		C	C	G	G	G	C	A/G	G/A/T	A	G/A	A		G	A	G/R/A	T
Quercus serrata var. brevipetiolata	C	A	A	A	G	T/G		A	T		A	A	T	T	A/G		C	C	G	G	G	C	G	A	A	G	A		G	A	G	T
Quercus liaotungensis	C	A	A	A	G	T/G		A	T		G/A	A	T	T	G/A		C	C/T	G	G/A	G	C	G/A	G/A	A	G	A		G	A	A/R	T
Quercus mongolica	C	A	A	A	G	G/T		A	T		A	A	T	T	G		C/T	C/T	G	G/A	G	C	G/A	G/A	A	G	A		G	A	A/R	T
Quercus griffithii	C	A	A	A	G	T		A	T		A	A	T	T/G	G		C	C	G/A	G	G	C	G	G/A	A	G	A		G	A	A/R/G	T
Quercus yunnanensis	C	A	A	A	G	T		A	T		A	A	T	T	G		C	C	G	G	G/R	C	G	K/A	A	G	A		G	A	A	T
Quercus stewardii	C	A	A	A	G	G		A	T		A	A	G/T	T	G		C	Y/C	G	G	G	C	A/R	G/R	A	G	A		G	A	G/R	T
Quercus acutissima	C	A	C	A	G	T		C	T		A	A	T	T	G		C	C	G	G/K/T	G	C	G	G	A	G	A		G	A	A	C
Quercus variabilis	C	A	C	A	G	T		A/C	T		A	A	T	T	G		C	C	G	G	G	C	G	G	A	G	A		G	A	A	T
Quercus chenii	C	A	C	A	G	T		C	T		A	A	T	T	G		C	C	G	G	G	T	G	G	A	G	A		G	A	A	T/Y
Quercus spinosa	C	T/A	C	A	T/G	T		A/C	T		A	A	T	T	G		C	C	G	G	A/G	C	G	G	G/A	G	A/R/G		G	C	A	T
Quercus aquifolioides	C	A	C	A	G/T	T		A	T		A	A	T	T	G		C/T	C	G	G	A	C	G	G	G	G/R	G/A/R		G	C	A	T
Quercus rehderiana	C	A	C	A	G	T		A	T		A	A	T	T	G		C	C	G	G	G	C	G	G	A	G	A		G	C	A	T
Quercus pseudosemecarpifolia	C	A	C	A	G/T	T		C/A	T		A	A	T	T	G		C	C	G	G	A	C	G	G	A/G	G/A	A/G		G	C	A	T
Quercus pannosa	T/C	A/T	C	A	G/T	T		A	T		A	A	G/T	T	G		Y/T/C	C	G	G	A	C	G	G	A/G/R	G	A/R/G		G	C	A	T
Quercus longispica	C	A/T	C	A	G/T	T		A	T		A	A	T	T	G		C	C	G	G	A	C	G	G	G	G	A		G	C	A	T
Quercus guajavifolia	C	A/G/T	C	A	G/T	T		A	G/T		A	A	T	T	G		C	C	G	G	A	C	G	G	G/A/R	G	A/G/R		G	C	A	T
Quercus semecarpifolia	C	A	C	A	G	T		A	T		A	A	G	T	G		Y	C	G	G	A	C	G	G	R	G	A/R		G	C	A	T
Quercus gilliana	T	A	C	A	G	T		A	T		A	A	G	T	G		T	C	G	G	A	C	G	G	G	G	A		G	C/M	A	T
Quercus engleriana	C	A	C	A	G	T		C	T		A	A	T	T	A		C	C	G	G	A/G	C	G	G	A	G/A	G		G	C	A	T
Quercus cocciferoides	C	T	C	A	T	T		A	T		A	A	T	T	A		C	C	G	G	A/M	T	G	G	A	G	A		A	C	A	T
Quercus phillyraeoides	C	A	C	A	G	T		C	T		A	G/A	T	T	A		C	C	G	G	G	C	G	G	A	G	A		G	A/C	A	T
Quercus franchetii	C	A	C	A	T	T		A	T		A	A	T	T	A		C	C	G	G	G	C	G	G	A	G	A		G	A	A	T
Quercus acrodonta	C	A	C	A	G	T		C	T		A	A	T	T	A		C	C	G	G	G	C	G	G	A	G	A		G	A	A	T
Quercus lanata	T/C	A	C	A	G	T		A	T		A	A	G	T	A		C	C	G	G	A	C	G	G	A	G	G		R/G	C	A	T
Quercus tarokoensis	C	A	C	A	G	T		C	T		A	A	T	T	G		C	C	G	G	G	C	G	G	A	G	A		A	T	A	T
Quercus dolicholepis	C	A	C	A	T/G	T		A/C	T		A	A	T	T	A		C	C	G	G	G/R	C	G	G	A	G	A		A/R	A	A	T
Quercus oxyphylla	C	A	C/T	T/A	G	T		C	T		A	A	T	T	A		C	C	G	G	R/A	C	G	G	A	G	A		G/A	A	A	T
Quercus baronii	C	A	C	A	G	T		C	T		A	A	T	T	A		C	C	G	G	A	C	G	G	A	G	A		G	A	A	T
#: Two species (Quercus monimotricha and Quercus senescens) were not included in the character-based analysis due only one sample of each retained when six barcode candidates were combined
*: Relative position of the positive diagnositc nucleotide in the combination sequence of the six barcode candidates
